# Supplementary material for: Regioselective Mercury(I)/Palladium(II)-Catalyzed Single-Step Approach for the Synthesis of Imines and 2-Substituted Indoles
Source: Molecules. 2021 Jul 5;26(13):4092. doi: 10.3390/molecules26134092 (PMC8271454; doi:10.3390/molecules26134092)
Supplement: Supplementary file 1 [file molecules-26-04092-s001.zip]

Archive with 1 entries (1 files):
- molecules-1268032-supplementary.pdf
